# Supplementary material for: Hyperbilirubinemia Influences Sleep-Wake Cycles of Term Newborns in a Non-Linear Manner
Source: PLoS One. 2017 Jan 10;12(1):e0169783. doi: 10.1371/journal.pone.0169783 (PMC5224785; doi:10.1371/journal.pone.0169783)
Supplement: S1 Table — (XLSX) [file pone.0169783.s001.xlsx]

## Sheet: a7
id	as	as2	qs	qs2	number	EEG	level	BC	g6pd
1	643	0.709722	77	0.29	5	1	495.9	0	N
2	682	0.819444	38	0.18	2	3	517.4	C	N
3	650	0.823611	70	0.18	4	3	478.8	0	N
4	614	0.852778	106	0.15	3	1	427.3	B	N
5	519	0.720833	201	0.28	6	1	345.1	0	N
6	597	0.829167	123	0.17	4	1	432.63	0	1.53
7	515	0.715278	205	0.28	7	1	345.7	0	2.18
8	609	0.845833	111	0.15	4	1	409.5	0	N
9	585	0.8125	135	0.19	5	1	418.95	0	N
10	507	0.704167	213	0.3	8	1	331.74	0	N
11	538	0.747222	182	0.25	7	1	271.89	0	1.23
12	513	0.7125	207	0.29	8	1	355.68	0	2.36
13	565	0.784722	155	0.22	6	1	428.5	B	N
14	540	0.75	180	0.25	7	1	316.35	0	N
15	566	0.786111	154	0.21	6	1	340.29	0	1.33
16	543	0.754167	177	0.25	7	1	424.4	0	N
17	569	0.790278	151	0.21	6	1	373.7	0	N
18	500	0.694444	220	0.31	9	1	256.5	0	N
19	598	0.830556	122	0.17	5	1	437.76	0	1.37
20	502	0.697222	218	0.3	9	1	348.1	0	1.96
21	599	0.831944	121	0.17	5	1	410.9	0	0.08
22	551	0.765278	169	0.23	7	1	335.3	0	N
23	576	0.8	144	0.2	6	1	427.5	0	N
24	530	0.736111	190	0.26	8	1	427.5	0	2.48
25	554	0.769444	166	0.23	7	1	341	0	N
26	507	0.704167	213	0.3	9	1	360	0	1.49
27	531	0.7375	189	0.26	8	1	355.2	0	N
28	532	0.738889	188	0.26	8	1	353.4	0	N
29	510	0.708333	210	0.29	9	1	366	0	1.45
30	557	0.773611	163	0.23	7	1	358.4	C	0.1
31	604	0.838889	116	0.16	5	1	331.74	B	N
32	582	0.808333	138	0.19	6	1	352	0	N
33	606	0.841667	114	0.16	5	1	342	0	N
34	584	0.811111	136	0.19	6	1	436.05	0	1.6
35	494	0.686111	226	0.31	10	1	300.96	C	0.12
36	630	0.875	90	0.13	4	1	427.5	0	N
37	585	0.8125	135	0.19	6	1	440.3	0	N
38	518	0.719444	202	0.28	9	1	340.29	B+C	0.07
39	653	0.906944	67	0.09	3	1	347.7	C	0.24
40	565	0.975	155	0.03	7	2	345.4	0	N
41	521	0.723611	199	0.28	9	1	213.75	0	2.16
42	522	0.725	198	0.28	9	1	337.3	C	0.13
43	589	0.818056	131	0.18	6	1	410.4	0	2.35
44	633	0.831944	87	0.17	4	1	450.56	C	0.08
45	633	0.879167	87	0.12	4	3	434.34	C	0.19
46	546	0.758333	174	0.24	8	1	352.9	0	N
47	655	0.909722	65	0.09	3	1	482.99	0	2.19
48	612	0.85	108	0.15	5	1	365.2	0	N
49	483	0.670833	237	0.33	11	2	336.87	B	N
50	634	0.880556	86	0.12	4	2	389.9	C	0.06
51	570	0.791667	150	0.21	7	1	359.8	C	0.14
52	549	0.7625	171	0.24	8	1	359.4	B	N
53	592	0.822222	128	0.18	6	1	442	0	N
54	592	0.822222	128	0.18	6	1	395	0	N
55	486	0.675	234	0.33	11	1	238.5	B	N
56	529	0.734722	191	0.27	9	1	229.14	B	1.75
57	572	0.794444	148	0.21	7	1	354.5	0	N
58	530	0.736111	190	0.26	9	1	349.2	0	N
59	530	0.736111	190	0.26	9	1	268.1	0	2.5
60	509	0.706944	211	0.29	10	1	261.63	0	N
61	574	0.797222	146	0.2	7	1	321.9	0	N
62	595	0.826389	125	0.17	6	1	444.6	C	0.53
63	616	0.855556	104	0.14	5	1	425	0	1.69
64	597	0.829167	123	0.17	6	1	450	0	N
65	556	0.772222	164	0.23	8	1	419	0	N
66	556	0.772222	164	0.23	8	1	350.2	0	N
67	536	0.744444	184	0.26	9	1	362.52	B	1.65
68	618	0.858333	102	0.14	5	1	366.4	C	0.17
69	557	0.773611	163	0.23	8	2	244.53	0	N
70	578	0.802778	142	0.2	7	1	376	0	N
71	639	0.8875	81	0.11	4	1	349.9	0	N
72	558	0.775	162	0.23	8	1	376.1	C	0.27
73	579	0.804167	141	0.2	7	1	331.74	0	1.68
74	539	0.748611	181	0.25	9	1	340.1	C	0.09
75	519	0.720833	201	0.28	10	1	336.87	C	0.11
76	519	0.720833	201	0.28	10	1	206.3	0	N
77	640	0.854167	80	0.15	4	1	463.41	C	0.24
78	600	0.833333	120	0.17	6	1	408.69	0	1.77
79	540	0.75	180	0.25	9	1	328.32	0	2.44
80	520	0.722222	200	0.28	10	1	307.8	0	N
81	520	0.722222	200	0.28	10	1	300.96	B	N
82	480	0.666667	240	0.33	12	1	372.4	0	N
83	521	0.723611	199	0.28	10	1	355.5	B	N
84	542	0.752778	178	0.25	9	1	342	0	N
85	582	0.808333	138	0.19	7	1	427.5	0	N
86	543	0.754167	177	0.25	9	1	345	C	0.66
87	543	0.754167	177	0.25	9	1	335.16	0	N
88	543	0.754167	177	0.25	9	1	333.45	0	2.07
89	505	0.701389	215	0.3	11	1	159.9	B	1.17
90	642	0.891667	78	0.11	4	2	478.8	B	N
91	545	0.756944	175	0.24	9	1	361.8	0	N
92	584	0.811111	136	0.19	7	1	360.81	0	N
93	604	0.838889	116	0.16	6	2	340	0	N
94	585	1	135	0.19	7	1	391.3	0	N
95	624	0.866667	96	0.13	5	1	396	0	N
96	587	0.815278	133	0.18	7	1	382.2	C	0.14
97	587	0.815278	133	0.18	7	1	346.3	0	2.09
98	587	0.815278	133	0.18	7	1	342	0	N
99	550	0.763889	170	0.24	9	1	367.65	0	1.15
100	569	0.790278	151	0.21	8	1	387.1	0	N
101	569	0.790278	151	0.21	8	1	343.9	0	N
102	607	0.843056	113	0.16	6	1	393.9	0	2.47
103	626	0.869444	94	0.13	5	1	482	0	N
104	552	0.766667	168	0.23	9	1	367.5	0	N
105	590	0.819444	130	0.18	7	2	345.42	C	0.18
106	553	0.768056	167	0.23	9	1	323.2	B	N
107	609	0.845833	111	0.15	6	1	358.2	0	N
108	536	0.744444	184	0.26	10	1	371.4	B	N
109	610	0.847222	110	0.15	6	1	311.22	0	N
110	555	0.770833	165	0.23	9	1	333.45	0	N
111	647	0.898611	73	0.1	4	1	373.5	0	N
112	556	0.772222	164	0.23	9	2	324.45	C	N
113	575	0.798611	145	0.2	8	1	369.4	0	N
114	539	0.748611	181	0.25	10	1	212	B	N
115	521	0.723611	199	0.28	11	2	244.53	C	2.22
116	612	0.85	108	0.15	6	1	403.9	0	N
117	594	0.825	126	0.18	7	1	343.5	0	N
118	595	0.826389	125	0.17	7	2	347.3	0	N
119	542	0.752778	178	0.25	10	1	352.2	0	N
120	578	0.802778	142	0.2	8	1	381.7	0	N
121	614	0.852778	106	0.15	6	2	421.8	C	0.19
122	527	0.731944	193	0.27	11	1	342	0	N
123	615	0.854167	105	0.15	6	1	391.59	0	2.37
124	615	0.854167	105	0.15	6	1	341.1	0	N
125	580	0.805556	140	0.19	8	1	389.4	0	1.48
126	580	0.805556	140	0.19	8	1	380.9	0	2.09
127	563	0.781944	157	0.22	9	1	339.6	0	1.65
128	598	0.830556	122	0.17	7	1	393.3	0	N
129	616	0.855556	104	0.14	6	1	437.76	0	N
130	599	0.831944	121	0.17	7	1	441.9	0	N
131	599	0.831944	121	0.17	7	1	432.6	0	N
132	599	0.831944	121	0.17	7	1	425.3	0	N
133	599	0.831944	121	0.17	7	1	386.4	0	N
134	582	0.808333	138	0.19	8	1	369.9	0	N
135	583	0.809722	137	0.19	8	1	381.7	0	N
136	584	0.811111	136	0.19	8	1	377.5	0	2.07
137	584	0.811111	136	0.19	8	1	342	C	N
138	602	0.836111	118	0.16	7	1	346.6	0	N
139	603	0.8375	117	0.16	7	1	400.14	0	N
140	620	0.861111	100	0.14	6	2	366.6	0	N
141	621	0.8625	99	0.14	6	1	379.8	0	N
142	588	0.816667	132	0.18	8	1	373.4	0	N
143	606	0.841667	114	0.16	7	1	389.88	C	0.13
144	590	0.819444	130	0.18	8	1	406.5	0	N
145	574	0.797222	146	0.2	9	1	334.3	0	N
146	639	0.855556	81	0.14	5	1	468.54	C	0.12
147	607	0.843056	113	0.16	7	1	409.9	0	N
148	591	0.820833	129	0.18	8	2	318.06	0	N
149	575	0.798611	145	0.2	9	1	381.33	0	1.84
150	559	0.776389	161	0.22	10	2	388.17	B	N
151	672	0.933333	48	0.07	3	1	408.7	0	N
152	592	0.822222	128	0.18	8	1	430.8	B	N
153	529	0.734722	191	0.27	12	1	353.1	0	N
154	593	0.823611	127	0.18	8	1	393.3	0	1.88
155	593	0.823611	127	0.18	8	1	376.2	0	2.35
156	609	0.845833	111	0.15	7	1	348.9	0	N
157	641	0.890278	79	0.11	5	1	349.9	0	N
158	547	0.759722	173	0.24	11	2	401.9	C	0.29
159	673	0.934722	47	0.07	3	2	360	0	N
160	626	0.869444	94	0.13	6	1	341.9	0	N
161	611	0.848611	109	0.15	7	1	400.5	0	N
162	580	0.805556	140	0.19	9	1	318.06	B	N
163	549	0.7625	171	0.24	11	1	357.2	C	0.2
164	660	0.893056	60	0.11	4	1	552.7	C	0.13
165	690	0.958333	30	0.04	2	2	418.95	C	0.09
166	571	0.793056	149	0.21	10	1	364.23	0	N
167	661	0.918056	59	0.08	4	1	439.7	0	N
168	676	0.802778	44	0.2	3	1	630.5	0	1.35
169	662	0.919444	58	0.08	4	1	328.32	0	N
170	592	0.822222	128	0.18	9	2	402.1	B	N
171	592	0.822222	128	0.18	9	1	340.5	0	N
172	664	0.797222	56	0.2	4	2	499.2	0	N
173	678	0.941667	42	0.06	3	1	400.14	0	N
174	665	0.923611	55	0.08	4	1	556	C	0.1
175	569	0.790278	151	0.21	11	1	342	0	N
176	624	0.866667	96	0.13	7	1	416	0	N
177	666	0.925	54	0.08	4	1	340.4	0	N
178	653	0.906944	67	0.09	5	1	464.6	0	1.76
179	640	0.888889	80	0.11	6	1	380.7	B	N
180	668	0.811111	52	0.19	4	1	630.5	B	N
181	629	0.873611	91	0.13	7	1	417.24	0	2.01
182	630	0.875	90	0.13	7	1	364.23	C	0.41
183	682	0.823611	38	0.18	3	1	633	B	N
184	659	0.868056	61	0.16	5	2	494.19	C	0.72
185	697	0.829167	23	0.17	2	3	498.8	C	0.18
186	697	0.968056	23	0.03	2	2	483.93	0	N
187	679	0.943056	41	0.06	4	1	558.9	C	0.16
188	700	0.952778	20	0.05	2	3	619.2	C	0.28
189	700	0.972222	20	0.1	2	2	688.5	C	0.13
190	0	1	0	0	0	4	700	0	N
191	0	1	0	0	0	4	693.3	C	0.12
192	0	1	0	0	0	4	550	C	0.07
193	0	1	0	0	0	4	532	0	N
194	0	1	0	0	0	4	514.2	0	N
195	0	1	0	0	0	3	996.2	C	0.23
196	0	1	0	0	0	3	737	C	0.21
197	0	1	0	0	0	3	650.4	C	0.87
198	0	1	0	0	0	3	645.3	C	0.74
199	0	1	0	0	0	3	640.2	C	N
200	0	1	0	0	0	3	616.9	C	0.55
201	0	1	0	0	0	3	600	C	0.23
202	0	1	0	0	0	3	591.2	B	1.05
203	0	1	0	0	0	3	483.93	0	1.16
