# Supplementary material for: Hyperbilirubinemia Influences Sleep-Wake Cycles of Term Newborns in a Non-Linear Manner
Source: PLoS One. 2017 Jan 10;12(1):e0169783. doi: 10.1371/journal.pone.0169783 (PMC5224785; doi:10.1371/journal.pone.0169783)
Supplement: S2 Table — (XLSX) [file pone.0169783.s002.xlsx]

## Sheet: a5
id	as	as ratio	qs	qs ratio	number	eeg	CA/GA	weighs	level	time	baep	BC	g6pd	mr	seizure	prognosis
1	720	1	0	0	0	3	38W+2/37W+2	2700	483.93	0	5	NA	1.16	0	1	API
2	720	1	0	0	0	3	41W/40W	2850	996.2	4	3	C	0.23	NA	1	CP
3	720	1	0	0	0	4	38W+6/37W+5	2670	700	1	5	NA	NA	0	1	CP
4	720	1	0	0	0	4	38W+1/37W+1	3000	550	3	NA	C	0.07	NA	0	dead
5	720	1	0	0	0	4	38W+4/37W+2	3090	693.3	3	NA	C	0.12	NA	0	dead
6	720	1	0	0	0	3	38W+6/38W	2980	645.3	4	5	C	0.74	NA	1	Following-up
7	720	1	0	0	0	4	38W+3/37W	2700	532	3	5	NA	NA	1	1	Following-up
8	720	1	0	0	0	3	38W+4/35W+6	3100	737	4	5	C	0.21	1	1	MR/API
9	720	1	0	0	0	3	39W+2/38W+2	2790	591.2	3	5	B	1.05	1	1	MR/API
10	720	1	0	0	0	3	40W+6/40W+1	2800	616.9	1	5	C	0.55	1	1	MR/API
11	720	1	0	0	0	3	37W+6/37W＋5	3200	650.4	3	5	C	0.87	1	1	NA
12	720	1	0	0	0	3	41W＋5/40W＋5	2700	600	2	3	C	0.23	0	1	NA
13	720	1	0	0	0	3	40W+1/39W+2	2500	640.2	1	5	C		1	1	NA
14	720	1	0	0	0	4	38W+4/37W+2	2580	514.2	0	4	NA	NA	NA	0	NA
