# Supplementary material for: Hyperbilirubinemia Influences Sleep-Wake Cycles of Term Newborns in a Non-Linear Manner
Source: PLoS One. 2017 Jan 10;12(1):e0169783. doi: 10.1371/journal.pone.0169783 (PMC5224785; doi:10.1371/journal.pone.0169783)
Supplement: S3 Table — (XLSX) [file pone.0169783.s003.xlsx]

## Sheet: a7
id	as	as2	qs	qs2	number	level
1	614	0.852778	106	0.15	3	427.3
2	551	0.765278	169	0.23	7	335.3
3	587	0.815278	133	0.18	7	342
4	587	0.815278	133	0.18	7	346.3
5	587	0.815278	133	0.18	7	382.2
6	515	0.715278	205	0.28	7	345.7
7	580	0.805556	140	0.19	9	318.06
8	580	0.805556	140	0.19	8	380.9
9	580	0.805556	140	0.19	8	389.4
10	616	0.855556	104	0.14	5	425
11	616	0.855556	104	0.14	6	437.76
12	639	0.855556	81	0.14	5	468.54
13	609	0.845833	111	0.15	7	348.9
14	609	0.845833	111	0.15	6	358.2
15	609	0.845833	111	0.15	4	409.5
16	566	0.786111	154	0.21	6	340.29
17	530	0.736111	190	0.26	9	268.1
18	494	0.686111	226	0.31	10	300.96
19	602	0.836111	118	0.16	7	346.6
20	530	0.736111	190	0.26	9	349.2
21	530	0.736111	190	0.26	8	427.5
22	595	0.826389	125	0.17	7	347.3
23	559	0.776389	161	0.22	10	388.17
24	595	0.826389	125	0.17	6	444.6
25	552	0.766667	168	0.23	9	367.5
26	480	0.666667	240	0.33	12	372.4
27	588	0.816667	132	0.18	8	373.4
28	624	0.866667	96	0.13	5	396
29	624	0.866667	96	0.13	7	416
30	509	0.706944	211	0.29	10	261.63
31	653	0.906944	67	0.09	3	347.7
32	653	0.906944	67	0.09	5	464.6
33	545	0.756944	175	0.24	9	361.8
34	538	0.747222	182	0.25	7	271.89
35	610	0.847222	110	0.15	6	311.22
36	574	0.797222	146	0.2	7	321.9
37	574	0.797222	146	0.2	9	334.3
38	502	0.697222	218	0.3	9	348.1
39	664	0.797222	56	0.2	4	499.2
40	639	0.8875	81	0.11	4	349.9
41	531	0.7375	189	0.26	8	355.2
42	603	0.8375	117	0.16	7	400.14
43	553	0.768056	167	0.23	9	323.2
44	589	0.818056	131	0.18	6	410.4
45	661	0.918056	59	0.08	4	439.7
46	697	0.968056	23	0.03	2	483.93
47	582	0.808333	138	0.19	6	352
48	510	0.708333	210	0.29	9	366
49	582	0.808333	138	0.19	8	369.9
50	582	0.808333	138	0.19	7	427.5
51	546	0.758333	174	0.24	8	352.9
52	618	0.858333	102	0.14	5	366.4
53	690	0.958333	30	0.04	2	418.95
54	539	0.748611	181	0.25	10	212
55	539	0.748611	181	0.25	9	340.1
56	575	0.798611	145	0.2	8	369.4
57	647	0.898611	73	0.1	4	373.5
58	575	0.798611	145	0.2	9	381.33
59	611	0.848611	109	0.15	7	400.5
60	640	0.888889	80	0.11	6	380.7
61	604	0.838889	116	0.16	5	331.74
62	604	0.838889	116	0.16	6	340
63	532	0.738889	188	0.26	8	353.4
64	597	0.829167	123	0.17	4	432.63
65	633	0.879167	87	0.12	4	434.34
66	597	0.829167	123	0.17	6	450
67	697	0.829167	23	0.17	2	498.8
68	662	0.919444	58	0.08	4	328.32
69	518	0.719444	202	0.28	9	340.29
70	554	0.769444	166	0.23	7	341
71	626	0.869444	94	0.13	6	341.9
72	626	0.869444	94	0.13	5	482
73	590	0.819444	130	0.18	7	345.42
74	590	0.819444	130	0.18	8	406.5
75	682	0.819444	38	0.18	2	517.4
76	583	0.809722	137	0.19	8	381.7
77	547	0.759722	173	0.24	11	401.9
78	655	0.909722	65	0.09	3	482.99
79	0	1	0	0	0	483.93
80	0	1	0	0	0	514.2
81	0	1	0	0	0	532
82	0	1	0	0	0	550
83	0	1	0	0	0	591.2
84	0	1	0	0	0	600
85	0	1	0	0	0	616.9
86	0	1	0	0	0	640.2
87	0	1	0	0	0	645.3
88	0	1	0	0	0	650.4
89	0	1	0	0	0	693.3
90	0	1	0	0	0	700
91	0	1	0	0	0	737
92	0	1	0	0	0	996.2
93	540	0.75	180	0.25	7	316.35
94	540	0.75	180	0.25	9	328.32
95	612	0.85	108	0.15	5	365.2
96	612	0.85	108	0.15	6	403.9
97	576	0.8	144	0.2	6	427.5
98	569	0.790278	151	0.21	11	342
99	569	0.790278	151	0.21	8	343.9
100	641	0.890278	79	0.11	5	349.9
101	569	0.790278	151	0.21	6	373.7
102	569	0.790278	151	0.21	8	387.1
103	598	0.830556	122	0.17	7	393.3
104	598	0.830556	122	0.17	5	437.76
105	634	0.880556	86	0.12	4	389.9
106	519	0.720833	201	0.28	10	206.3
107	591	0.820833	129	0.18	8	318.06
108	555	0.770833	165	0.23	9	333.45
109	483	0.670833	237	0.33	11	336.87
110	519	0.720833	201	0.28	10	336.87
111	519	0.720833	201	0.28	6	345.1
112	584	0.811111	136	0.19	8	342
113	584	0.811111	136	0.19	7	360.81
114	584	0.811111	136	0.19	8	377.5
115	584	0.811111	136	0.19	6	436.05
116	668	0.811111	52	0.19	4	630.5
117	620	0.861111	100	0.14	6	366.6
118	505	0.701389	215	0.3	11	159.9
119	606	0.841667	114	0.16	5	342
120	570	0.791667	150	0.21	7	359.8
121	606	0.841667	114	0.16	7	389.88
122	678	0.941667	42	0.06	3	400.14
123	642	0.891667	78	0.11	4	478.8
124	563	0.781944	157	0.22	9	339.6
125	527	0.731944	193	0.27	11	342
126	599	0.831944	121	0.17	7	386.4
127	599	0.831944	121	0.17	5	410.9
128	599	0.831944	121	0.17	7	425.3
129	599	0.831944	121	0.17	7	432.6
130	599	0.831944	121	0.17	7	441.9
131	633	0.831944	87	0.17	4	450.56
132	520	0.722222	200	0.28	10	300.96
133	520	0.722222	200	0.28	10	307.8
134	592	0.822222	128	0.18	9	340.5
135	592	0.822222	128	0.18	6	395
136	592	0.822222	128	0.18	9	402.1
137	592	0.822222	128	0.18	8	430.8
138	592	0.822222	128	0.18	6	442
139	556	0.772222	164	0.23	9	324.45
140	556	0.772222	164	0.23	8	350.2
141	556	0.772222	164	0.23	8	419
142	513	0.7125	207	0.29	8	355.68
143	549	0.7625	171	0.24	11	357.2
144	549	0.7625	171	0.24	8	359.4
145	621	0.8625	99	0.14	6	379.8
146	585	0.8125	135	0.19	5	418.95
147	585	0.8125	135	0.19	6	440.3
148	542	0.752778	178	0.25	9	342
149	542	0.752778	178	0.25	10	352.2
150	578	0.802778	142	0.2	7	376
151	578	0.802778	142	0.2	8	381.7
152	614	0.852778	106	0.15	6	421.8
153	700	0.952778	20	0.05	2	619.2
154	676	0.802778	44	0.2	3	630.5
155	571	0.793056	149	0.21	10	364.23
156	607	0.843056	113	0.16	6	393.9
157	607	0.843056	113	0.16	7	409.9
158	660	0.893056	60	0.11	4	552.7
159	679	0.943056	41	0.06	4	558.9
160	600	0.833333	120	0.17	6	408.69
161	672	0.933333	48	0.07	3	408.7
162	593	0.823611	127	0.18	8	376.2
163	593	0.823611	127	0.18	8	393.3
164	650	0.823611	70	0.18	4	478.8
165	682	0.823611	38	0.18	3	633
166	521	0.723611	199	0.28	9	213.75
167	557	0.773611	163	0.23	8	244.53
168	521	0.723611	199	0.28	11	244.53
169	521	0.723611	199	0.28	10	355.5
170	557	0.773611	163	0.23	7	358.4
171	629	0.873611	91	0.13	7	417.24
172	665	0.923611	55	0.08	4	556
173	550	0.763889	170	0.24	9	367.65
174	507	0.704167	213	0.3	8	331.74
175	579	0.804167	141	0.2	7	331.74
176	543	0.754167	177	0.25	9	333.45
177	543	0.754167	177	0.25	9	335.16
178	615	0.854167	105	0.15	6	341.1
179	543	0.754167	177	0.25	9	345
180	507	0.704167	213	0.3	9	360
181	615	0.854167	105	0.15	6	391.59
182	543	0.754167	177	0.25	7	424.4
183	640	0.854167	80	0.15	4	463.41
184	500	0.694444	220	0.31	9	256.5
185	572	0.794444	148	0.21	7	354.5
186	536	0.744444	184	0.26	9	362.52
187	536	0.744444	184	0.26	10	371.4
188	529	0.734722	191	0.27	9	229.14
189	529	0.734722	191	0.27	12	353.1
190	673	0.934722	47	0.07	3	360
191	565	0.784722	155	0.22	6	428.5
192	522	0.725	198	0.28	9	337.3
193	594	0.825	126	0.18	7	343.5
194	565	0.975	155	0.03	7	345.4
195	630	0.875	90	0.13	7	364.23
196	630	0.875	90	0.13	4	427.5
197	486	0.675	234	0.33	11	238.5
198	666	0.925	54	0.08	4	340.4
199	558	0.775	162	0.23	8	376.1
200	659	0.868056	61	0.16	5	494.19
201	700	0.972222	20	0.1	2	688.5
202	585	1	135	0.19	7	391.3
